# Supplementary material for: EphrinB1 modulates glutamatergic inputs into POMC-expressing progenitors and controls glucose homeostasis
Source: PLoS Biol. 2020 Nov 30;18(11):e3000680. doi: 10.1371/journal.pbio.3000680 (PMC7728393; doi:10.1371/journal.pbio.3000680)
Supplement: S1 Data — Each tab includes data for the noted panels in Figs 1–7 and S1 and S3–S5 Figs. (XLSX) [file pbio.3000680.s007.xlsx]

## Sheet: Fig 1
1C	P6	P14	P22		1H	Pomc ->Pomc	Npy->Npy	Pomc ->Npy
	0.009	0.014	0.036			80.5028	12.945	11.4366
	0.015	0.02	0.034		Efnb1	82.6841	11.659	10.739
	0.017	0.017	0.024			62.0318	18.2984	29.0124
	0.015	0.027	0.021
	0.017	0.015	0.016
	0.016	0.024	0.016
	Ratio vglut2 inputs/ um2
					1I	Pomc ->Pomc	Npy->Npy	Pomc ->Npy
						19.22	2.30801	3.07446
1F	Pomc->Pomc	Npy->Npy	Pomc->Npy		Efnb2	28.5509	0.380064	2.99754
	1.48634	0	0			33.0182	2.36426	11.9854
	1.13559	0	0
Pomc	0.128334	0	0
	4.61657	0	0
		0	0
		0	0
			0		1J	Pomc ->Pomc	Npy->Npy	Pomc-> Npy
			0			0.880333	0.0985395	0.260344
						1.0598	0.0768391	0.218515
1G	Pomc->Pomc	Npy->Npy	Pomc->Npy			1.07183	0.345471	0.240882
	0	81.8144	4.75633		Efnb1	0.879675	0.230969	0.11332
Npy	0	73.9625	207.951					0.105546
	2.28365	1.39138	0.702421					0.374273
	0.120146	48.1585	13.5077					0.0637554
	0.375702	32.3141	92.0653
	9.70105	171.187	11.1638
			36.5547		1K	Pomc ->Pomc	Npy->Npy	Pomc-> Npy
			6.0787			0.512745	0.0462507	0.129625
						1.12321	0.0757224	0.0453155
					Efnb2	0.986282	0.261878	0.181899
						2.23769	0.142361	0.163897
						0.879675	0.490195	0.468835
							0.193318	0.0782452
								0.110549
								0.104286

## Sheet: Fig 2
1A	P8	P10	P12	P14	P16	P18
	1.15804	0.651353	0.768988	0.693118	0.568752	0.647332
Ephb1	0.974185	0.431317	0.599152	1.25035	0.556342	0.630926
	0.886411	0.83106	0.633956	0.696418	0.399199	0.442504
			0.516574		0.694232	0.446405
	P8	P10	P12	P14	P16	P18
Ephb2	1.26294	0.591296	0.806128	0.819059	0.570805	0.393572
	1.02212	0.802353	0.775994	1.27376	0.39019	0.518101
	0.774665	0.872444	0.574715	0.715427	0.430351	0.329342
			0.48128		0.56449	0.394367
2C	P14.2	EphB1(green) and vglut2 red	vglut2 only	ephb1 only		% vglut2 that express EphB1
	1	180	5	1		97.22
	2	171	8	4		95.32
	3	177	6	4		96.61
	4	214	6	1		97.2
	P14.2	EphB2 and vglut2	vglut2 only	ephb2 only		% vglut2 that express EphB2
	3	191	6	3		96.86
	4	165	6	2		96.36
	5	233	3	0		98.71
	6	227	1	0		99.56

## Sheet: Fig 3
3C	Pomc-Cre;tdTomato	Efnb1loxP/+;Pomc-Cre
	0.022	0.019
	0.025	0.012
	0.034	0.016
	0.024	0.015
	0.03	0.018
	0.02	0.026
3D	weeks	Efnb1loxP/0															Efnb1loxP/0;Pomc-Cre
	4	15.6	12.6	18.4	16.2	22	19.2	18.2	14.8	15.7	17	16.7	15.1	18.1	14.4	14.5	15.4	14.3	20.8	21.3	16.2	20.6	17.8	18.2	15.3	14.5	17.7	15.1	17.8	16.1
	5	20.6	17.2	24.8	21.8	25.7	23	20.7	18.6	20	21.8	20.5	20.3	21.8	20.6	19.9	20.7	19.9	23.5	24.1	20.6	22.8	20.3	20.9	19.4	20.2	21.4	22.1	24.6	20.9
	6	23.4	20.5	27.6	22.9	28.2	24.8	21.6	24	23.6	25	22.9	23.2	24.3	22.1	21.3	22.9	22.7	26.6	27.4	23.3	23.5	21.3	22.4	20.6	21.9	23.6	25.3	27.5	22.8
	7	24.4	21.2	29.9	25.3	30.5	27.3	23.4	24.3	24.8	25.6	24.3	24.3	26.3	24.4	23.5	25.8	23.8	28.3	28.9	25.7	26.1	23.6	24.1	22.4	23.8	26.3	26.2	27.4	23.8
	8	26.2	22.5	30.8	26.4	30.5	28.1	25.1	26.3	25.4	27.2	24.4	25.4	27.5	26.2	25.5	29.6	24.8	29	28	26	26.6	24.7	24.7	24.7	25.8	26.4	27	26.4	25.3
	9	27.4	22.9	29.4	27.3	30.8	29.4	26.3	27.6	26.8	28	26	26.5	28.4	25.8	25.9	29.7	25.3	29	29.2	26.1	27.8	25.4	25.5	25.5	26.2	28.6	28.1	26.4	26
	10	28.1	23.6	32.5	27.4	31.4	29.4	27	27.4	27.9	28.4	26.8	26.9	29.7	27	26	29.6	25.9	30.7	29.6	26	28.2	25.9	26.2	26	26.6	28.6	28.7	26.8	26.8
	11	30.1	24.6	34.6	28.6	32	30.7	27.2	27.6	29.1	28.3	27.7	27.3	31.8	27.9	26.6	30.8	26.4	31.1	30.1	27.2	28.7	26.9	26.9	26.5	26.9	29.2	29.8	26.5	27.6
	12	30.1	26.1	34.5	27	32.9	31.5	26.8	30.7	29.4	30.5	28.8	28.9	32.1	28.7	28.3	32.9	27.7	32.2	30.7	27.9	29.3	28.1	27.3	27.3	27.1	29.8	30.3	26.4	27.5
	13	30.1	27.1	35.1	27.5	33.5	29.6	28.6	30.9	30.1	30.8	29.3	28.7	32.5	26.7	27.6	33.2	28	32.5	31.7	28	30.3	28.5	27.9	27.4	27.8	30.8	31.9	27.5	28.1
	14	31.3	27.4	36.3	27.7	33.8	32.2	28.4	29.8	27.8	28.2	28.4	27.9	33	27.9	28.1	35	28.2	31.9	32.8	28.4	29.6	28.1	27.2	26.8	27.2	31.2	28	28.2	27.3
3E		Efnb1loxP/0										Efnb1loxP/0;Pomc-Cre
	Lean Mass	79.24	79.47	86.2	78.4	80.7	82.48	81.82	79.4	77.63		87.22	78.08	85.81	75.63	83.48	82.99	80.12	84.14	80.41	83.74
	Fat Mass	16.32	15.03	8.23	11.26	9.83	8.63	9.22	11.08	10.14		8.39	15.45	10.65	18.72	7.09	9.05	7.89	7.11	9.79	6.53
3F		Efnb1loxP/0									Efnb1loxP/0;Pomc-Cre
	Light	0.4	1.33	0.545	0.93	0.36	0.94	0.415	0.72	1.89	1.84	0.445	1.405	1.035	1.225	0.62	0.34	0.49	1.465	1.025	0.46	0.39
	Dark	1.795	2.755	3.18	4.12	4.31	5.825	2.325	2.01	2.39	4.86	2.915	2.575	3.775	2.745	3.37	5.445	2.975	2.8	4.095	4.375	2.66

## Sheet: Fig 4
4B	Efnb1loxP/0	Pomc-Cre;Efnb1loxP/0			4C	Efnb1loxP/0	Pomc-Cre;Efnb1loxP/0
	31	29				40	26
	19	21				22	24
	17	5				25	4
	27	19				38	16
	10	8				40	20
	20	26				21	17
		12				40	6
	15	28				17	9
	8	20				32	4
	18	10				20	23
	35	6				40	17
	43	10				33	15
	33	7				60	19
	20	13				25	30
	19	36				35	23
	8	19				26	10
	8	7				23	32
	19	10				10	33
	11	21				15	22
	7	8				35	20
	16	13				40	18
	21	21				60	30
	5	20				52	25
	15	11				13	18
	22	5					35
	11	7				25	13
	5	2				53	20
	12	2				38	30
	17	4				22	27
	14	25				39	45
	10	7				26	35
	6	7				24	42
	42	3				38
	13	1				53	20
	17	12					10
	15	8				48	19
	27	12				25	14
	14	4				41	18
	50	14				18	16
	7	21				45	20
	33	9				15	20
	8	14				24	7
	15	5				33	10
	15	2				23	30
	35	7				38	38
	18	7				22	20
	26	11				21	24
	22	7				31	15
	8	9				18	34
	29	20				25	11
	19	2				23	16
	15	10				40
	15	5				28	9
	18	13				38	32
	8	15				40	27
	23	25				33	16
	18	28					27
	17	4				13	28
	23	3				25	26
		16				46	8
	31	36				29	16
	47	16				20	16
	24	35				49	16
	42	52				53	17
	46					44	14
	41	30				26	23
	32	16				26	18
	34	8				45	31
	41	25				26	34
	5	17				27
	33	14				60	25
	42	33				54	30
	40	13				31	6
	44	19				57	28
	29	16				40	10
	30	17				27	23
	32	22				54	34
	51	30				50	45
	22	16				40	30
	25	22				50	33
	10	32				44	18
	14	14					44
	37	14				50	25
	7	18				68	28
	31	23				50	30
	30	13				49	36
	45	10				47	15
	17	27				33	12
	27	32				39	36
		8				46	28
	28	22				47	30
	33	40				30	17
	47	18				47	25
	37	18				30	32
	10	14				22	42
	39	15				32	25
	42	27				15	27
	10	21				72	18
	32	16				34
	32	27				39	32
	49	17				53	38
	30					42	13
	30	24				22	24
	37	29				20	16
	21	12				20	44
	38	6					40
	28	42				22	30
		24				27	50
	3	36				44	43
	8	13				18	57
	12	15					34
	9	19				15	42
	7	31				62	31
	16	21				28	49
	22	15				62	32
	7	13				36	63
	22	16				32	33
	7	43				22	50
	27	7				32	47
		6				20
	13	26				46	22
	21	12				34	26
	27	15				42	28
	22	21				34	13
	10	8					27
	14	19				18	27
	8					31	26
	9	18				33	29
	3	23				51	40
	30	1				19	26
	16	10				32	16
	22	30				31	15
	8	11				47	16
	6	35				37	28
	5	23				48	42
	13	23				44	14
	23	11				28	41
	9	26				49	31
						60	33
	26	23				24	13
	22	15				24
	28	22				28	70
	26	17				35	39
	18	16				35	32
	41	28				22	30
	43	40					19
	17	21				44	28
						70	29
	30	39				48	28
	8	24				53	17
	29	11				26	24
	31	4				43	19
	30	11				43	19
	22	18				28	46
	18	4				28	16
	10	11				22	34
	5	4				36	23
	19	10				37	16
		7				84	34
	32	12				34
	25	13				30	39
	21	16				23	42
	32	8				26	35
	38	8				48	16
	23	28				37	30
	25	10				28	5
	36	13				25	35
	42					45	35
	30	22				50	20
	33	6					26
	21	26				32	10
	6	32				50	10
	22	27				44	25
	13	14				42	32
		9				39	28
	22	17				30	22
	30	18				50
	38	12				30	23
	11	10				53	14
	23	23				50	26
	10	8				53	26
	23	20				19	17
	21	10				43	6
	4	37				50	22
	14	5				42	6
	31	15				52	16
	20					44	36
	34	28				30	18
	32	12				54	17
		17				64	38
	10	20				36	28
	46	12				46
	31	12				47	36
	18	25				12	54
	34	13				26	46
	21	12					75
	32	2					40
	19	19					57
	20	27					15
	33	17
	30	29
	24	17
		4
	11	6
	32	11
	51	11
	19
	17	30
	24	4
	19	16
	38	29
	22	8
	29	30
	21	37
	42	8
	12	18
		8
		17
		5
		12
		12
		5
		3
		12
		9
		6
		13
		18
		6
		6
		10
		47
		6
		18
		18
		30
		7
		7
		5
		35
		20
		4
		10
		30
		22
		29
		15
		33
		24
		11
		16
		20
		16
		16
		16
		18
		16
		28
		16
		18
		12
		7
		10
		27
		17
		7
		10
		3
		4
		4
		3

## Sheet: Fig 5
5C	Efnb1loxP/0	Pomc-Cre;Efnb1loxP/0			5D	Efnb1loxP/0	Pomc-Cre;Efnb1loxP/0
	15.79	39.82				0.58	2.58
	14.83	12.53				1.39	7.18
	10.84	12.98				2.22	1.19
	28.46	12.97				0.86	0.18
	21.41	15.74				3.97	0.18
	15.5	12.7				13.13	0.5
	12.84	11.18				1.2	1.02
	15.77	13.27				2.26	2.31
	16.75	13.49				1.2	0.86
	19.55	12.35				2.21	0.92
	27.2	10.81				1.39	0.86
	19.59	16.37				0.35	1.29
	17.04	12.56				5.38	0.83
	19.6	8.75				5.46	4.5
	16.51	9.15				0.44	0.93
	27.59	14.76				0.61	1.9
	42.9	11.71				5.23	0.76
	19.27	10.44				4.64	0.62
	27.78	9.9				1.37	5.18
	31.15	10.32				7.46	0.3
	19.84	9.04				12.81	1.44
	11.87	10.53				3.96	2.21
	17.9					6.77
	19.85					1.02

## Sheet: Fig 6
6A	Efnb1loxP/0	Efnb1loxP/0;Pomc-Cre		6B	Efnb1loxP/0	Pomc-Cre;Efnb1loxP/0		6D	Efnb1loxP/0	Efnb1loxP/0;Pomc-Cre
	8.6	8.4			0.159721	0.592396			1421	1549
	10.2	6.6			0.209443	0.322242			1545	1616
	8.7	10.9			0.231885	1.32815			1262	1266
	9.1	9.5			0.140177	0.364635			1298	1667
	8.1	9.2			0.251089	0.564972			1646	1504
	11.4	10.1			0.553496	0.145673			1460	1738
	11.8	10.6			0.130377	0.259147			1352	1699
	9.4	13				0.170561			1548	1676
	9.9	10.6				0.527141			1407	1727
	6.4	10.7				0.199407			1675	1556
	10.8	10.3				0.196745			1536	1549
		8.9				0.239233			1580	1578
		10.4							1634	1804
										1751
6C
		Efnb1loxP/0													Efnb1loxP/0;Pomc-Cre
	0	3.6	5.9	4.6	4.2	5.4	5.6	5	6.4	5.5	6.1	5.9	6.8	7.5	4.8	4.5	6.3	5.2	5.4	6.4	5.5	5.7	5.3	6.7	6.1	6.1	5.2	6.2
	15	14.4	14.8	10.3	14.4	19	18.9	15.7	22.8	21.4	19.2	20.1	19.3	21.4	24.6	25.2	17.8	22.1	23.2	23	18.5	22.7	20.7	20.1	18.7	21.5	18.3	20.1
	30	14.4	15.7	15.4	14.8	22.2	16	17.4	18.7	16.8	19.7	18.4	19	18.7	17.9	21.1	14.6	20.2	19.7	24.5	25.7	18.5	20.9	20.7	19.2	19.5	22.2	17.5
	45	14.6	15.2	12.7	13.9	16.8	13.7	14.9	14.7	12.4	16.7	15.4	15.2	14.9	16.1	16.7	14.3	17.4	16.9	19.7	19.4	16.9	18.1	15.3	15.1	13.3	18.7	18.3
	60	13.2	14.7	12.2	11.8	12.9	11.8	11.9	11	10.1	14.4	10.9	13	14.2	11.9	12.4	9.1	17.4	9.7	11.9	14.2	14.7	15.2	11.6	12.4	13.1	17.1	17.6
	90	10.9	11.3	9.2	8.4	10.1	9.5	7.8	9.8	8.3	10.9	10.2	10.3	9.9	8.9	8.5	7.1	8	8	9.5	9.2	10.1	10.8	9.3	9.7	9.9	11.3	11.3
	120	7.9	9.7	6.7	6.8	9.5	9.2	6.2	7.7	8.7	9.6	8.8	8.3	9.1	6.6	6.9	6.7	6.7	7.2	8.6	7.2	8.5	8.4	8.3	9.2	8.4	10.2	8.7
6E		Efnb1loxP/0						Efnb1loxP/0;Pomc-Cre
	0	0.332622	0.398882	0.188664	0.407383	0.365037	1.20443	1.27975	0.321051	0.253371	0.256902	0.777502	0.188664	0.249829	0.920619	0.821998	0.754944
	15	0.836489	1.55718	0.775911	0.970718	2.5075	2.14317	0.434778	0.30093	0.853583	0.608998	0.373791	0.248054	0.496344	0.413526	0.721096	1.13334
6F		Efnb1loxP/0								Efnb1loxP/0;Pomc-Cre
	0	0.321051	0.329328	0.333444	0.323541	0.440031	0.619411	0.240922		0.200814	0.587254	0.282156	0.777502	0.275248	0.0530216	0.744934	0.360234	0.168728	0.499198	0.169686	0.514078
	15	0.808598	0.677122	1.41954	0.860694	0.537126	0.241816	0.620059	0.608998	0.665244	1.35022	0.830932	0.740199	0.731874	0.385014	0.275615	0.696855	0.737826	0.374139	0.725297
6H	Efnb1loxP/0	Efnb1loxP/0;Pomc-Cre		6J		Efnb1loxP/0								Efnb1loxP/0;Pomc-Cre
	3.27	0.66			basal	0.814554	0.905747	0.782288	0.73743	0.623116	0.693548	0.955882	1.25296	0.77221	0.96139	0.929204	1.02552	1.00265	0.778523	0.571121	0.60678
	1.8	0.62			i.p. glucose	1.5981	1.504	2.36154	3.4175	0.92629	2.28889	1.39196	2.67733	1.2	0.271565	0.60241	0.747664	0.338762	0.377581	0.263514	0.408416
	0.65	0.47
	2.46	1.47
	1.74	1.59
	5.52	1.48
	3.57	1.53
	0.48	1.27
	1.66	2.38
	0.8	0
	0.55	0.11
	5.49	1.97
	2.07	1.18
	3.85	2.06
	3.21	2.92
	0.22	0.84
	0.2	0.82
	0.75	2.26
	1.92	3.1
	0.35	0.72
	1.31	2.02
	0.57	3.01
	0.59	1.42
	0.75	3.63
	1.33	2.92
	0.48	2.5
	0.72	10.4
	1.43	1.15
	2.08	0.39
	0.9	0.58
	1.99	1.46
	0.42	0.7
	2.06	0.74
	1.69	2.97
	0.65	1
	0.85	2
	4.37	7.71
	4.55	0.27
	5.4	2.37
	4.83	2.29
	3.56	0
	3.97	1.26
	2.15	0.64
	0.72	2.12
	0.38	2.47
	0.67	0.02
	1.42	2.3
	1.08	3.4
	2.04	2.68
	0.62	0.58
	0.81	0.76
	2.67
	4.67
	2.84
	3.04
	0.71
	1.33
	2.83
	1.81
	2.59
	2.35
	0.6

## Sheet: Fig 7
7A	Efnb2loxP/loxP	Pomc-Cre;Efnb2loxP/loxP		7B	Efnb2loxP/loxP	Pomc-Cre;Efnb2loxP/loxP		7D	Pomc-Cre;tdTomato	Pomc-Cre;Efnb2loxP/loxP
	1.34521	0.929305			1.27752	0.811766			0.022	0.009
	1.08093	0.862417			0.92876	0.700164			0.01	0.006
Efnb1	0.762895	0.873365		Efnb2	0.800315	0.629128			0.013	0.007
	0.901461	0.65933			1.0531	0.713296			0.027	0.007
									0.022	0.018
										0.015
7E	weeks	Efnb2F/F											Efnb2F/F Pomc-Cre
	4	17.3	17.1	9.1	15.5	15	15.3	16.3	20	18.1	19	14.9	16.2	13.3	18.8	19.6	14.7	16	15.3	15.7	11.7	16.1	17.8	18.6	14.7	17.1
	5	20.6	23	15	21.4	20.3	19.8	21.5	23	22.6	23.5	20.3	21.2	18.9	23	24.2	20.6	22.8	21.6	21.7	17.7	21.2	22.2	23.3	20.6	21.8
	6	22.9	25.3	17.5	22.9	20.5	21.4	23.2	23.8	24.6	26.2	22.5	23.4	20.7	27.5	26.6	21.4	25.1	23.9	23.5	23.9	23.2	24.8	26.4	22.9	23.3
	7	24.1	27.6	20.7	25.7	22.5	22.4	25.1	25	26.4	27.7	24.3	25.2	24	25.7	28.7	23.7	27.4	25.1	25.4	26.4	25.3	26.4	27.7	23.4	24.6
	8	25.1	28	21.1	24.8	25.2	23.5	26.9	26.5	28.2	29.1	25.7	26.4	26.5	27.1	30.5	26	28.7	26.2	27.2	28.4	26.6	28.9	28.2	26.2	26.6
	9	25.8	30	23	27.1	25.7	24.6	28.2	27.3	29.1	30.1	26.6	28.1	27.5	26.8	29	28	29.2	27.2	28.8	29.6	28.6	29.9	29.4	27.4	27.4
	10	27.4	31.5	23.6	27.3	26.6	25.6	28.8	28.7	29.4	30.3	27.2	27.3	28.9	29.5	32.8	28.5	30.8	27.4	28.6	30.1	28.4	30.4	29.6	27.8	28.9
	11	28.9	30.7	24.5	29	27	26.3	29.7	28.6	30.3	31.3	28.2	29.1	30.2	30.2	32.5	28.5	32.2	28	29.6	31.2	30.3	30.5	30.9	28.1	30.2
	12	29.4	32.2	25.1	27	27.4	26.4	31.1	30.3	31.6	32.6	28.9	29.9	30.3	31.2	32	29.1	32.7	23.5	30.3	31.3	32.1	33.1	32.4	29.5	31.4
	13	30.1	32.9	24.5	28	28.5	27	32.5	30.5	31.6	33.8	29.4	30.3	31.6	32.9	34.6	29.2	34.4	27.6	30	31.5	33	34.4	32.9	30.1	32.5
	14	32.2	33.9	26.2	29.5	27.9	27.6	33	30.9	31.7	34.6	29.3	31.1	32.3	33.9	35.9	29.7	33.9	28.5	30.1	31.7	33.6	35.4	33.5	30.9	33.4
	15	33.8	33.8	25.5	29.9	29.5	28.9	34.2	31.6	33	35.5	29.6	31.8	31.9	34.3	36.7	30.5	34.2	28.8	31.1	32.2	34.2	36.8	34.2	31	33
	16	35.86	35.8	26.5	29.3	30.3	29.6	34.2	32.8	34.6	36	30.1	31.94	33.3	34.9	38.6	31.5	35.1	28.8	30.6	31.8	34.6	36.7	35	31.3	32.8
7F		Efnb2loxP/loxP							Efnb2loxP/loxP;Pomc-Cre
	Lean Mass	78.2564	87.7547	91.5677	89.2208	82.0396	85.883	74.4892	82.8125	87.2059	83.6638	86.7334	84.0175	83.2729	77.4735	77.0133	88.9316	88.394	85.4884	78.8084
	Fat Mass	17.0455	8.64151	4.14191	6.57468	13.9315	10.0616	18.4029	12.5694	8.77451	12.9659	8.73652	10.9649	11.9674	18.1388	19.6267	8.11966	7.73732	10.598	15.0528
7G		Efnb2loxP/loxP						Efnb2loxP/loxP;Pomc-Cre
	Light	0.8	0.465	1.97	0.185	0.99	1.01	0.94	0.84	0.535	0.665	1.28	1.745	0.17	1.05	0.355
	Dark	3.435	1.825	3.575	4.11	3.645	2.68	1.27	3.785	1.785	1.66	2.79	2.24	3.335	2.575	3.29
7H		Efnb2loxP/loxP															Efnb2loxP/loxP;Pomc-Cre
	0	0	0	0	0	0	0	0	0	0	0	0	0	0			0	0	0	0	0	0	0	0	0	0	0	0	0	0	0
	15	0.1	0.2	0.1	0.1	0.3	0.4	0.2	0.2	0.31	0.24	0.19	0.2	0.3			0.3	0.2	0.16	0.29	0.16	0.17	0.17	0.22	0.28	0.18	0.26	0.1	0.1	0.3	0.2
	30	0.1	0.3	0.1	0.2	0.3	0.5	0.4	0.2	0.44	0.33	0.24	0.4	0.5			0.4	0.32	0.22	0.32	0.26	0.26	0.18	0.31	0.4	0.31	0.33	0.2	0.2	0.3	0.4
	60	0.3	0.5	0.3	0.3	0.4	0.6	0.4	0.4	0.76	0.43	0.44	0.6	0.7			0.7	0.56	0.39	0.47	0.45	0.4	0.38	0.54	0.63	0.57	0.68	0.3	0.5	0.5	0.5
	120	0.5	0.8	0.5	0.8	0.7	1	0.8	0.8	1.17	0.87	0.68	1	1.2			0.8	0.89	0.56	0.71	0.94	0.75	0.71	0.81	1.05	0.98	1.03	0.6	0.8	0.6	1
	180	0.8	1	0.9	1.2	1	1.2	1	1	1.72	1.18	0.94	1	1.6			1.2	0.95	0.77	1.07	1.11	0.94	0.99	1.06	1.16	1.32	1.33	1	1	0.8	1.4
	240	1	1.2	1	1.4	1.2	1.4	1.3	1.1	1.89	1.29	1.22	1.5	1.8			1.5	1.3	0.98	1.21	1.45	1.17	1.23	1.27	1.42	1.55	1.7	1.2	1.4	1	1.6
7I	Efnb2F/F	Efnb2F/F pomc-cre		7J	Efnb2 loxP/loxP	Pomc-Cre;Efnb2loxP/loxP
	10.7	8.8			2.15063	0.57721
	7.9	8.9			0.831271	0.830734
	12.3	9.4			0.725051	0.48339
	8.6	7.8			0.288839	0.382391
	7.8	12.4			0.188975	0.427993
	9.1	9.1			1.16449	0.273697
	8.3	8.9			0.300285	0.907648
	9	8.5				1.31731
	9.2	12.8
		9.1
		9.6
		10.9
		8.4
7K		Efnb2loxP/loxP													Efnb2loxP/loxP;Pomc-Cre
	0	5.6	5.9	6.6	7.3	5.3	5.2	5.1	6.2	4.7	5.7	4.7	5.8	6.4	5.3	4.7	5.1	6.3	7.3	5.9	7	5.6	4.2	6.5	5.2
	15	25.8	25.9	24.1	24.8	21.7	14.8	18.9	20.4	23.5	19.5	21.1	18.6	18.6	21	18.1	19.4	18.1	22.4	21.6	17.8	24.7	19	21.5	18
	30	24.2	21.4	22.1	25.7	22.1	17.6	23.9	21.2	16	18.3	20.7	21.9	20.9	20.1	18.8	24.2	21.1	24.9	23.8	21.2	21.9	18.8	26.6	24.4
	45	20.3	19.9	19.9	26.2	17.7	15.5	18.1	19	14.3	12.9	18.6	17.4	20.4	16.7	15.4	19.7	17.7	24.3	20.6	16.3	20.3	15.4	21.6	22.8
	60	19.6	17.7	17.5	20.8	17.1	12.3	15.9	13.3	10.6	11.2	13.6	13.2	17.4	12.9	12.6	16.2	16.5	20.1	13.6	11.9	16	12.3	16.7	19.7
	90	12	12.4	14	14.7	11.9	10.3	10.8	9	6.3	7.4	8.9	8.1	12.8	9.5	10.9	12.4	13.4	15.3	10.6	9.7	10.9	8.1	11.7	14.2
	120	9.7	8.8	11.2	9.7	10.4	9.4	7.7	8.1	5.2	7.8	6.7	7.6	7.7	8.3	7.7	9.7	10.4	11.8	9.7	9.3	9.5	7	8	8.4
7L		Efnb2loxP/loxP							Efnb2loxP/loxP;Pomc-Cre
	0	11.4	8.8	8.9	9	9.1	11.5	10.2	8.8	10.3	9	7.6	8.1	10.8	9.4	10.2	10.1	7.8	8.3	7.8
	15	5.2	4.6	5	5.3	5.9	5.5	5.6	4.7	4.8	5.9	5.9	5.1	5.6	5.9	5.2	5.2	5	5.9	5.3
	30	4.8	3.8	4.4	5.3	5.2	4.4	4.5	4.1	4.2	4.6	5.7	4.2	4.8	5.4	4.8	5.6	4.1	4.1	5.6
	45	4.2	3.6	3.9	4.6	4.3	2.6	3.3	3.5	4.5	4.2	4.9	2.9	3.6	3.2	3	3.3	2.9	4.2	4.4
	60	3.9	2.7	3.6	4.4	3.8	1.1	2.4	2.5	3.2	2.6	4.7	2.5	4.7	2.9	2.8	3.7	3.1	4.2	4.9
	90	4.4	3.8	3.8	4.4	4.1	1.1	4	2.8	4.4	2.3	4.3	2.6	4.4	3.6	3.6	4.6	3.8	4.5	6.3
	120	6.2	4.2	5.4	5.1	4.4	1.3	4.6	3.3	5.3	2.9	5.6	3.4	6.4	4.3	3.9	5.6	4	5.6	6.8
7M		Efnb2loxP/loxP													Efnb2loxP/loxP;Pomc-Cre
	0	5.6	4.8	6.5	5.7	5.1	5.1	5.5	4.3	5.9	5.4	7.2			4.7	4.2	4.4	3.7	4.8	5.2	4.9	5	4.8	5	5.3	7.4	7.2
	15	9.6	8.8	8.6	8.2	7.4	8	8.8	8	7.5	6.7	10.2			6.6	6.2	6.1	6.1	7.3	7.2	7.3	8.2	6.8	6.8	7.6	12	10.2
	30	12.8	11.8	11.3	12	10.1	9.3	11.2	10.5	11.1	8.8	13.2			9.7	8.2	7.5	7.4	9.1	8.4	8.5	8.4	9.2	7.5	11	13	13.2
	45	13.1	12.8	13.4	12.8	10.9	10.8	12.2		11.3	9.3	12.9			10.9	8.8	9	8.2	10.1	8	9.6	9.9	9.7	7.6		12.7	12.9
	60	11.8	12.4	11.9	11.1	9.8	11	10.6	9.4	10.8	9.8	9.7			10.6	9	9	7.9	8.9	8.2	9.4	10.2	9.4	7.7	12.2	8.4	9.7
	90	11.4	10.5	10.8	10.4	7.9	8.9	7.9	7.3	9.8	8.5	9.3			9.2	6.9	9.2	7.2	6.7	6.2	8.1	7.4	7.8	7.1	9.9	11.2	9.3
	120	8.6	8.3	9	8.6	6.1	7.7	6.3	7.8	9.9	8.6	7.5			8.1	7.1	8.5	6.4	7.2	7	8	7.6	7.5	5.9	9.5	8.7	7.5

## Sheet: S1 Fig
S1E								S1F
	Rch	Main ARH1	Main ARH2	Main ARH3	Post ARH				Rch	Main ARH1	Main ARH2	Main ARH3	Post ARH
	5	17	5	18	7				2	23	4	8	3
	10	14	14	10	20				28	12	3	3	22
	7	6	4	19	15				14	8	3	32	8
	4	16	11	12	16				11	19	2	30	14
Efnb1	16	10	13	11	21			Efnb2	23	3	5	3	18
	10	8	14	9					13	2	9	10
	4	21	3	5					11	20	19	7
	11	13	14	6					6	2	35	3
	22	7	25	7					18	8	15	5
	15	3	18	9					14	4	13	4
		6	9	2						1	5	3
		8	28	7						11	16	2
		13	20	12						6	11	10
		10								7
		4								2
		12								10
S1G	Rch	Main ARH1	Main ARH2	Main ARH3	Post ARH
	2.5	0.74	1.25	2.25	2.33
	0.36	1.17	4.67	3.33	0.91
	0.5	0.75	1.33	0.59	1.88
	0.36	0.84	5.5	0.4	1.14
	0.7	3.33	2.6	3.67	1.17
Efnb1/Efnb2	0.77	4	1.56	0.9
	0.36	1.05	0.16	0.71
	1.83	6.5	0.4	2
	1.22	0.88	1.67	1.4
	1.07	0.75	1.38	2.25
		6	1.8	0.67
		0.73	1.75	3.5
		2.17	1.82	1.2
		1.43
		2
		1.2

## Sheet: S3 Fig
S3A	P8	P10	P12	P14	P16	P18
	1.40993	0.659089	0.688234	0.791143	0.403287	0.345673
Ephb3	0.581091	0.893793	0.780502	1.01032	0.381263	0.249649
	1.22056	1.0332	0.40643	0.594628	0.308584	0.297123
			0.508204		0.43334	0.237006
S3B	P8	P10	P12	P14	P16	P18
	1.53863	0.529369	0.775601	1.3089	1.05299	0.810181
	0.828787	0.740928	1.03486	2.26344	1.08658	1.03172
Ephb4	0.784195	1.21875	0.711439	0.910942	0.243989	0.527608
			0.743029		0.87698	0.601671
S3C	P8	P10	P12	P14	P16	P18
	1.41769	0.7852	1.07554	1.3794	0.89052	0.650235
Epha4	0.732785	0.691349	1.0488	0.981584	0.703445	1.42569
	0.96259	1.0581	0.828156		0.795657	0.738495
			0.888053		0.972769	0.782352
S3D	P8	P10	P12	P14	P16	P18
	0.888337	1.02058	1.12932	1.52319	0.81729	0.760275
Epha5	0.973721	0.936145	1.24263	1.69594	0.661424	0.782181
	1.15608	1.18543	0.622573	0.990511	0.671506	0.63202
			0.964502		0.902457	0.627936

## Sheet: S4 Fig
S4B	Efnb1loxP/l0	Efnb1loxP/0;Pomc-Cre		S4C	Efnb1loxP/l0	Efnb1loxP/0;Pomc-Cre
	0.996511	1.25423			0.686846	1.48579
	1.02484	1.02094			0.925324	1.03258
	0.979985	0.839046			1.28504	0.994213
Efnb1	1.11336			Efnb2	1.08565
	0.897444				1.12781
S4D		Efnb1F/0										Efnb1F/0;Pomc-Cre
	0	10.3	8	11.2	11.8	7.9	12.2	11.6	11.7	12.6	7.6	10.4	9.8	10.7	10.2	8.2	10.2	11.4	9.3	11.6	6.7	10.9	10.3	10.1
	15	5.8	5.7	6.5	8.9	5.8	7.3	6.3	6.4	7.3	4.6	8.3	9.6	7.7	7.1	7.9	7.2	6.6	4.8	7.8	4.7	6.9	6.2	7.7
	30	6.9	7.1	7.3	8.1	6.1	7.3	6.2	5.6	5.8	4.8	8.1	9	7.2	5.6	5.7	5.8	6.9	4.7	5.3	4.2	5.4	5.7	6.1
	45	6.6	8.6	7.3	8.8	5.9	7.4	6.8	6.2	5.7	4.5	9.9	8.9	6.2	6.3	9.6	9.2	6.7	2.9	5	2.7	6.8	5.3	4.9
	60	8.3	7.4	8	8.1	6.1	7	7.7	6.4	5.8	4.9	8.2	8.4	6.6	5.8	8.6	8.9	9.7	2.6	4.3	2.6	7.6	5.6	5.4
	90	6.9	11.2	7.9	12.2*	8.6	10.9	7.7	11.2	6.6	5.1	14.6	11.1	6.8	6.7	8.8	7.6	6.6	2.8	4.1	4.4	10.3	5.8	7.1
	120	9.9	8.3	9.2	9.5	8.4	9.6	10.2	8.1	6.9	6.2	11.2	8.8	7.8	9.6	10	11.6	11.8	3.7	4.7	6.4	11.8	7.7	7.3
S4E		Efnb1F/0											Efnb1F/0;Pomc-Cre
	0	5.4	4.1	5.9	4.4	5.1	6.4	4.7	5.4	5.4	5.3		5.2	4.5	4.2	4	4.4	4.2	5.7	4.9	7.3
	15	7.5	7.1	6.8	5.7	9.9	10.6	7.7	7.7	9.3	9.1		7.3	6.7	6.1	5.2	7.9	7.4	9.8	8.1	10.7
	30	10.8	9.2	7.9	7.3	10.2	12.4	9.3	10.3	10.7	10.7		10.7	8.9	7.9	7.6	10.7	8.9	8.7	13.5	12.9
	45	10.6	9.6	8.1	8.6	10.3	12.5	9.6	11.4	10.8	11.2		11	10.3	9.5	9	11.5	11.1	9.5	12.4	12.3
	60	10.2	9.1	7.8	8.3	11.2	12.4	9.3	11.2	11.6	11.3		10.3	9.9	9.9	9.3	11.4	11.5	9.7	12	11.3
	90	7.8	7.4	7.1	8.2	9.3	10.8	8.2	9.4	9.7	9.8		7.6	7.2	8.9	7.4	10.3	9.6	9.8	9.2	10.3
	120	6.9	6.3	7.8	6.7	8.7	10.5	7.2	9.2	8.7	10.1		6.6	7.6	8.2	7.3	8.7	8.6	8.3	8.2	9.2
S4F	weeks	Efnb1loxP/loxP										Efnb1loxP/loxP;Pomc-Cre
	4	15	15.6	13.8	11.5	13.7	15	13.7	15.5	18.4	12.9	17.6	14.6	15.6	12.8	11.9	16.9	12.9	14.6
	5	18.3	19.2	16.1	14.9	15.9	16.7	14.6	18.1	19.3	17.2	18.1	17.3	19.7	17.3	17.7	20	16.4	17.1
	6	19.9	21.6	17.1	17.5	16.6	17.6	15.1	19.2	19.7	17.6	19.1	17.6	20.6	18.3	19.2	21	17.9	17.1
	7	19.7	21.2	17.5	18.6	17.1	18	16.1	21	20.5	18.7	19.3	18.7	22.1	18.8	20.3	21.3	18.1	17.3
	8	20.3	21.9	17.8	17.4	17.3	18.7	17.6	21	22.8	19.4	19.5	19.7	22.7	20.8	22.1	22.5	19.3	18.6
	9	20.6	22.8	18.9	19.2	18.7	19.4	18.2	20.4	23	19.5	21	20.6	24	21.4	20.6	22.4	20.5	19.4
	10	22.5	24.9	19.7	19.5	19.8	19.9	18.7	21.8	23.8	19.9	20.5	22.3	25.2	22.9	21.9	22.3	21	19.5
	11	22.5	25	19.5	19.3	20	19.9	18.8	22.8	23.8	20.4	21.3	21.7	24.9	23.4	22.3	22.4	21.7	19.7
	12	21.9	24.5	19.8	19.3	19.3	19.6	19.9	24.5	26.2	21	21.3	20.6	24.7	24.2	22.9	22.4	21.1	20
	13	22.3	26.4	21.4	19.9	21	20.8	20.4	25.9	26.5	23.7	22	22.2	27.5	25.1	23.4	24	22.8	20.3
	14	23.5	26.6	20.9	20.4	21.4	21.4	21.3	27.6	29.2	22	22	24.6	29.4	23.5	25	25.3	23.1	21.5
S4G	Efnb1loxP/loxP	Efnb1loxP/loxP;Pomc-Cre			S4I	Efnb1loxP/loxP	Efnb1loxP/loxP;Pomc-Cre
	9	7.7				60.75	99.75
	8.9	7.8				75.7	95.8
	7.8	10.2				62.85	97.45
	11.6	9				87.85	88.9
	9.4	9.8				75.8	79.7
	8.1	9.1				75.35	68.55
	10.2	9.3				90.7	85.5
		7.9				77.4	79.1
		7.1				88.2	91.75
		8.1
		7.4
S4H		Efnb1loxP/loxP											Efnb1loxP/loxP;Pomc-Cre
	0	3.8	3.8	4.8	4.9	4.5	4.8	5.5	5.2	4.4			5.6	4.3	4.8	4.1	5.9	5.1	5.4	5.8	5.4
	15	14.4	16.3	14.4	19.7	18.9	15.2	18.8	17.8	18.7			25.4	25.1	22.7	20.7	17.4	16	18.8	17.3	23.3
	30	10.4	15.4	9.1	13.9	12.1	15.2	15.4	10.9	16			19.8	17.2	21.5	15.8	13.1	12	17.1	14.3	18.2
	45	9.5	11.9	8.6	12.2	10.7	11.9	12.2	13.1	13.7			14.1	13.1	14.5	12.9	10.9	9.8	11.6	10.9	13
	60	6.3	8	7.1	10.8	8.7	8.9	11.3	8.6	10.4			10.5	10.9	10.3	10.3	9.5	7.6	9.2	9.2	9.7
	90	5.1	6.5	6.1	8.6	6.6	6	8.4	6.9	7.6			7.6	7.9	7.4	7.4	6.9	5.3	7.3	6.8	6.9
	120	4.9	5.2	5.5	6.2	5.6	5.3	7.8	6.3	6.8			6.7	6.1	6.1	7.2	7.3	6.2	6.9	6.3	6.2
S4J		Efnb1F/F											Efnb1F/F;Pomc-Cre
	0	9.1	8.4	8.7	7.4	7.5	10.4	10.2	9.8	10.3			8.4	10	10.3	9.2	9	11.1	9.8	11.2	11.1
	15	5.9	5.7	4.9	5.5	5.6	6.6	7.6	5.1	4.3			5.9	7.4	6.6	5.2	8	7.2	5.2	4.8	5.1
	30	5.4	4.7	4.9	4.6	4.3	4.6	6.1	4.1	3.9			5.2	5.6	6.1	5.9	5.6	4.3	4.6	4.7	5.4
	45	5.9	5.2	5.8	4.9	3.8	5.6	4.4	3	2.6			5.5	9.1	5.7	6.4	5.1	3.6	4.1	2.1	4.1
	60	7.8	6.7	8	7.9	4.6	6	3.6	2.8	2.6			5.6	8.9	4.3	7.5	8.8	7.6	4.2	1.9	4.2
	90	6.8	5.1	7.2	5.7	5.7	9.4	3.3	3	4.1			4.8	8.2	8.8	8.2	9.1	10.3	8.4	2.3	4.9
	120	6.8	7	10	5.6	5.6	7.8	4.5	3.9	6.2			5.2	7.5	6.8	6.3	7	11	6.7	2.7	6
S4K		Efnb1F/F							Efnb1F/F;Pomc-Cre
	0	4.2	4.6	4.2	5.2	5	4.3	5.1	4.6	5.4	4.7	5.9	4.2	4.4	5.1	4.8
	15	6.6	5.5	6	5.5	6.4	6.9	8.8	5.6	6.6	7.1	10.6	6.3	6.4	7.4	7.3
	30	8.7	9.3	8	6.9	8.6	9.1	11.2	9.1	9.5	8.1	11	10.1	8.8	9.2	9.9
	45	8.1	9.2	8.2	6.4	9	8.7	9.3	9.9	10.6	8.2	10.6	8.5	8.7	9.8	9.3
	60	6.9	8.1	8	6.9	7.7	8.7	9.2	8.4	8.9	7.9	9.7	8.4	8.4	9.9	9
	90	5.9	6.6	6.2	5.3	6.1	7.7	6.1	5.9	6.8	7.1	7.2	6.6	6.4	8.3	6.8
	120	6.3	5.5	5.7	4.2	4.6	7.1	6.5	5.7	7.1	7.1	7.1	5.9	5.9	7.9	6.3

[truncated: 1 more sheets: S5 Fig]
